# Supplementary material for: Liberation of recalcitrant cell wall sugars from oak barrels into bourbon whiskey during aging
Source: Sci Rep. 2018 Oct 26;8:15899. doi: 10.1038/s41598-018-34204-1 (PMC6203734; doi:10.1038/s41598-018-34204-1)
Supplement: Supplementary file 2 — Supplementary online dataset 1 [file 41598_2018_34204_MOESM2_ESM.xlsx]

## Sheet: Sulfuric acid Method
Year	Layer	Fucose	Rhamnose	Arabinose	Galactose	Glucose	Mannose	Xylose	Cellulose
		μg per mg Barrel alcohol insoluble material
0	c	0	0	0	0	56.6987	0	7.46353	316.681
		0	0	0	0	16.4022	0	1.92364	272.353
		0	0	0.476567	9.24418	55.9862	16.3005	148.116	246.353
		0	0	1.17474	11.8362	83.6284	9.83876	86.9723	286.6
		0	1.0149	1.91417	22.4539	31.5641	0	50.499	296.558
		0	0	4.29098	26.956	48.8383	0	266.295	247.863
		0	0	0	0	51.1379	0	28.5467	254.545
		0	0	0	0	104.822	0	39.636	258.699
	O	0	6.17895	5.98851	25.0681	40.3066	0	221.037	294.912
		0	7.31989	7.20755	13.6017	19.4799	6.68871	177.757	211.38
		0	7.16787	17.0988	29.3137	29.6878	4.80792	265.505	217.963
		0	6.72386	11.6547	61.3041	19.7917	4.51275	260.499	411.26
		0	6.39458	6.39125	77.8188	19.6152	4.29859	263.056	269.423
		0	0	4.99193	23.868	13.281	7.70857	292.149	370.261
		0	6.25938	8.77974	59.953	54.2785	11.6586	309.185	267.741
		0	4.7885	4.83792	38.3148	27.3348	2.98674	167.394	263.217
10	C	0	0	0	0	6.45512	0	0	69.0636
		0	0	0	0	32.3802	0	0	11.9238
		0	0	0	0	28.6213	0	6.11588	37.1221
		0	0	0	0	41.5206	0	7.32208	11.7714
		0	0	2.87406	6.8123	83.2514	4.15309	127.674	0
		0	0	0	0	17.2539	0	22.0636	0
		0	0	0	0	41.9801	0	19.5897	18.1135
		0	0	0	0	4.05092	0	25.3168	17.8122
		0	0	0	0	28.6658	0	0	18.9214
		0	0	0	0	23.7462	0	0	0
	P	0	7.6113	7.87376	41.4734	18.8423	5.11135	351.996	352.197
		0	5.98276	7.46385	49.9793	25.8326	4.01934	331.747	400.957
		0	9.5361	9.75057	25.6157	40.1102	6.40725	357.249	301.281
		0	9.0218	9.70905	49.3312	33.8035	1.94122	246.043	270.998
		0	8.79998	9.18207	33.9192	32.0881	25.0926	325.68	233.949
		0	6.43175	6.73658	31.2468	26.3061	24.2738	319.482	216.086
		0	2.67966	6.07004	31.7463	11.5836	0	172.437	310.976
		0	6.69876	6.76188	91.4569	17.6478	0	163.565	120.837
		0	6.41936	3.70695	100.275	34.7267	0	357.477	243.472
		0	5.79973	4.19769	75.7095	42.4772	0	144.116	214.72
	R	0	11.4693	12.6912	33.5792	14.0732	24.8012	265.222	321.156
		0	14.0581	16.2817	29.6394	17.7858	20.5131	315.172	311.818
		0	6.03996	11.924	47.729	17.8262	4.05755	281.288	388.622
		0	5.61722	5.4441	23.2665	18.2802	1.63455	153.639	241.671
		0	7.41431	9.00153	38.587	25.754	26.0831	358.332	239.65
		0	6.51231	6.65138	32.9541	21.5875	27.6572	301.018	378.738
		0	11.0925	12.1154	80.0009	52.3814	0	224.79	232.458
		0	9.43253	10.3928	53.9103	18.4299	0	190.187	374.86
		0	1.42419	10.3909	21.4758	16.0822	4.51603	195.423	139.599
		0	8.57601	13.1755	29.2644	22.5336	7.81217	245.66	253.573
	O	-	-	-	-	-	-	-	329.918
		-	-	-	-	-	-	-	446.041
		0	6.27561	18.6692	46.0158	66.5465	27.9866	353.808	196.028
		0	7.13889	13.0625	50.1335	33.6445	22.4051	418.132	120.844
		0	5.38064	10.2211	33.2223	17.9523	19.1992	398.542	259.576
		0	10.6531	11.6212	41.337	17.882	0	239.183	273.8
		0	10.385	11.4078	44.6431	22.2745	0	292.207	335.649
		0	4.3667	4.16749	17.1294	54.8874	14.9096	216.275	310.329
		0	6.95968	6.93978	22.8929	83.46	16.4006	283.185	202.564
		0	6.97363	6.94186	22.9181	83.6022	16.9638	308.985	197.831

## Sheet: TFA  
Year	Layer	Rhamnose	Arabinose	Galactose	Glucose	Xylose	Mannose	Total sugar
		ug per mg of barrel air material
0	C	1.29857	1.30866	9.30461	84.238	72.3659	15.9395	185.013
		3.92632	2.79164	18.6679	81.5811	117.967	9.99688	235.551
		2.21484	0.956178	12.8329	105.61	120.724	2.21431	244.827
		1.718	0.257273	8.63336	86.4182	123.739	21.6551	243.134
		4.01766	1.92368	26.5053	72.6918	155.496	37.3996	299.487
		10.0763	13.6019	59.2917	53.8952	166.008	14.7537	318.552
		1.20756	0.327223	9.25224	65.6138	86.9749	14.0297	177.935
		4.35329	3.5243	23.9196	53.1083	154.823	37.8726	278.197
		11.3305	0.697893	9.69983	94.488	101.053	10.3147	227.951
	O	10.6251	4.44886	105.93	41.4131	92.4894	8.51587	264.696
		13.3575	6.16714	96.9534	109.019	202.135	9.57896	439.223
		10.4496	14.8129	64.4889	60.075	192.919	19.3428	363.4
		12.1382	5.02309	120.825	73.0725	155.961	16.7269	385.293
		10.8129	6.02696	78.7595	63.5847	184.48	25.5613	370.487
		1.9992	0.891143	12.9062	97.3888	107.736	16.9502	238.465
		11.2108	3.88015	111.167	53.1375	121.917	9.69974	312.302
		10.1695	12.7586	73.1079	46.7866	87.7978	8.78649	240.475
		0.984707	12.0782	57.6152	45.4744	125.828	8.05214	251.191
10	C	0	0.193766	0.775065	2.57069	18.1494	0	21.6889
		0	9.1518	49.8968	64.2867	152.916	22.9012	299.321
		2.7114	0.144801	1.34665	38.2284	31.983	0	76.8815
		0	0.097266	0.671135	2.61165	19.8179	0	23.393
		1.50828	0.823363	0.654413	46.0986	28.7589	0	78.3814
		1.01082	0	4.26853	51.947	66.3541	0	123.58
		0	0.893912	0.801573	0	82.898	1.66602	86.6462
		0	1.33806	1.88775	23.4183	22.7967	1.94199	51.5904
	O	5.43931	3.72346	36.6746	36.738	106.402	12.7074	202.586
		0.264427	0.713983	1.49246	24.937	273.332	2.10049	303.168
		0	10.4662	71.1359	78.7557	242.117	3.39723	407.232
		5.82674	3.64672	41.8283	39.1714	110.606	14.579	216.584
		6.32896	8.15592	46.8394	82.1202	143.165	0	287.794
		9.55768	11.2957	69.537	49.5937	138.29	0	279.313
		5.91506	4.14822	36.5225	48.2114	114.57	11.2262	221.458
		8.96956	11.3563	63.7924	76.9044	227.471	19.9733	409.509
		7.40778	16.3499	81.8263	61.8487	226.533	20.2432	415.839
	p	7.24576	9.48136	40.7953	44.0494	129.659	18.6718	250.983
		7.24628	9.91425	46.8781	53.1069	145.353	15.9051	279.443
		12.554	4.02692	109.939	102.74	89.4655	28.1233	348.079
		12.0754	6.91833	151.497	74.099	118.544	2.39103	366.892
		14.3867	7.09969	185.873	79.1031	137.784	0	424.896
		6.19838	3.02861	57.3964	36.2456	60.12	4.31687	167.998
		12.86	5.59839	130.601	64.5641	105.9	3.57771	324.402
		12.9867	6.84515	148.092	74.0478	140.959	6.11325	389.678
		4.27035	7.5982	35.2864	28.1657	78.6333	3.66161	158.077
		7.99682	8.84998	77.3451	47.0442	126.827	5.63571	274.611
		6.26293	9.34505	58.6943	30.229	95.2999	0	200.351
		5.11584	6.90095	50.2079	38.9113	86.1876	8.36798	196.37
		14.2341	5.88557	95.9095	49.334	85.677	0.463389	252.577
		7.05039	5.61638	51.8754	32.2866	123.589	2.702	223.591
	R	3.10213	7.49223	15.5891	19.6152	50.1865	5.11076	101.423
		6.51608	7.2279	39.5208	44.111	138.081	16.0549	252.235
		7.99545	11.5234	96.659	157.958	155.892	30.9988	462.96
		7.70431	4.13245	59.3923	32.0391	44.6643	4.90043	153.16
		13.483	8.78973	132.3	51.9968	93.6942	0	301.603
		9.52519	8.0768	100.182	57.301	87.7233	10.8791	273.806
		7.6582	7.40059	62.7674	35.0621	70.004	3.94806	187.236
		11.9093	11.3969	121.121	54.3259	115.285	4.05166	319.311
		13.1974	8.90589	150.641	63.2203	142.852	0	379.573
		5.99997	7.43286	48.5595	35.9272	88.5546	6.2025	193.684
		5.95307	9.60866	46.3565	28.438	94.0459	4.14769	189.279
		7.52082	8.82642	72.8946	34.8657	128.592	9.95022	263.234
		7.48814	5.98523	50.7032	42.5673	96.6165	6.19254	210.336
		8.38943	7.66757	67.6813	45.4227	124.458	4.14621	258.576
		6.73827	10.5582	49.8994	40.0209	122.549	3.08045	233.604
5	C	1.15013	0.153696	5.36014	61.5392	62.96	6.10941	137.934
		0.065488	1.06475	2.15612	5.94145	31.3037	2.31584	43.2839
		0.786111	0	8.87703	77.636	50.2218	0.908136	138.753
		1.02493	0.179766	5.20807	58.3686	78.564	9.67653	153.649
		0.93767	1.82474	5.75146	54.922	34.349	4.02226	102.27
		1.8473	0.326035	8.96299	118.851	84.1021	8.2872	222.647
		1.35232	0.824516	7.67822	50.3756	80.4516	9.66523	150.869
		0.474192	0.131416	4.85715	16.89	172.05	2.4496	197.111
		0.573433	0.463455	5.2102	8.29846	19.5444	11.5815	45.9203
	O	5.66653	5.83395	41.5054	37.3137	103.352	16.4704	211.215
		6.62802	6.26975	36.9028	44.2859	123.578	13.5382	232.006
		11.1601	15.6542	74.5991	64.126	190.117	10.3994	367.663
		6.45668	7.03677	46.3626	44.5794	144.314	18.4151	268.471
		6.91851	6.67938	49.6564	53.0077	147.058	21.1659	286.052
		10.479	10.3074	77.8972	91.6068	200.966	4.51386	397.061
		9.77307	2.96747	37.7234	38.5789	112.694	10.096	212.715
		8.78562	8.55581	64.2616	58.2118	104.371	18.9469	264.118
		0.625914	7.27972	53.2258	40.9559	135.285	11.7886	250.052
6	C	1.39392	0.26798	4.98902	68.3456	100.814	16.7863	193.426
		0.259859	0.98457	1.18148	4.86864	26.6173	18.2926	52.7119
		1.62892	0.348347	9.09852	70.0548	116.389	19.4066	217.566
		3.74055	1.83634	29.4289	54.5673	139.614	18.7307	248.274
		2.29213	0.885385	28.124	123.186	107.047	19.1556	280.984
		1.86168	0.515941	8.942	68.0217	104.119	15.2925	199.454
		2.449	0.330345	15.032	68.6684	156.009	12.2254	255.205
		0.265229	7.62271	72.8501	52.0341	137.297	16.0194	287.295
	O	6.86474	4.90776	49.0855	47.4658	160.977	15.1982	285.678
		10.9495	8.75913	80.1577	68.0553	189.334	27.1146	385.377
		11.6768	15.5098	104.518	70.4184	202.143	7.80962	413.632
		5.66448	4.92145	41.6732	43.306	128.369	13.04	238.094
		6.76429	5.87049	31.8077	44.2883	174.426	41.3936	305.509
		8.45079	7.39661	62.3126	55.8471	187.798	51.3476	374
		5.50742	4.2786	37.9116	34.5328	114.71	12.1101	210.057
		10.0334	7.80804	62.0984	54.0727	155.687	11.1436	302.326
		13.4463	0.526403	12.9144	99.7029	97.421	10.3409	234.64
